# Supplementary material for: Integrated analysis of metabolome and transcriptome reveals the cytoplasmic effects of CMS-D2 on pollen fertility resulting from disrupted lipid metabolism
Source: Front Plant Sci. 2022 Sep 30;13:998203. doi: 10.3389/fpls.2022.998203 (PMC9562729; doi:10.3389/fpls.2022.998203)
Supplement: Supplementary Table 1 — The information on metabolomes. [file Table_1.xlsx]

## Sheet: Sheet1
Sample	Raw Data		Valid Data		Valid Ratio(reads)	Q20%	Q30%	GC content%
	Read	Base	Read	Base
AP_NB_1T	39999882	6.00G	39493456	5.92G	98.73	99.96	98.47	45
AP_NB_2T	36133818	5.42G	35697624	5.35G	98.79	99.97	98.53	45
AP_NB_3T	44865188	6.73G	44165460	6.62G	98.44	99.97	98.52	45
AP_NH_1T	43370024	6.51G	42752630	6.41G	98.58	99.97	98.67	45
AP_NH_2T	46095070	6.91G	45426720	6.81G	98.55	99.96	98.43	45
AP_NH_3T	39094492	5.86G	38548634	5.78G	98.6	99.96	98.51	45
AP_SH_1T	45936024	6.89G	45239378	6.79G	98.48	99.97	98.62	45
AP_SH_2T	44984710	6.75G	44282516	6.64G	98.44	99.96	98.63	45
AP_SH_3T	50575828	7.59G	49800044	7.47G	98.47	99.96	98.32	45
JP_NB_1T	47240010	7.09G	46690030	7.00G	98.84	99.98	98.22	44
JP_NB_2T	36877202	5.53G	36475232	5.47G	98.91	99.97	98.17	44
JP_NB_3T	48158334	7.22G	47611116	7.14G	98.86	99.98	98.25	44
JP_NH_1T	37458084	5.62G	37049030	5.56G	98.91	99.98	98.31	44
JP_NH_2T	51127826	7.67G	50574548	7.59G	98.92	99.98	98.25	44
JP_NH_3T	34617942	5.19G	34244682	5.14G	98.92	99.98	98.25	44
JP_SH_1T	44258390	6.64G	43772994	6.57G	98.9	99.98	98.37	44
JP_SH_2T	33791142	5.07G	33431830	5.01G	98.94	99.98	98.27	44.5
JP_SH_3T	41472548	6.22G	41019200	6.15G	98.91	99.98	98.38	44
