# Supplementary material for: Integrated analysis of metabolome and transcriptome reveals the cytoplasmic effects of CMS-D2 on pollen fertility resulting from disrupted lipid metabolism
Source: Front Plant Sci. 2022 Sep 30;13:998203. doi: 10.3389/fpls.2022.998203 (PMC9562729; doi:10.3389/fpls.2022.998203)
Supplement: Supplementary Table 3 — KEGG pathway analysis of differentially expressed genes (DEGs). [file Table_3.XLSX]

## Sheet: AP_SH VS AP_NH
pathway_id	pathway_name	S gene number	TS gene number	B gene number	TB gene number	pvalue
ko04145	Phagosome	25	577	410	23463	3.33661e-05
ko00920	Sulfur metabolism	11	577	109	23463	7.8758e-05
ko00270	Cysteine and methionine metabolism	22	577	420	23463	0.000790927
ko00020	Citrate cycle (TCA cycle)	13	577	208	23463	0.00201118
ko00190	Oxidative phosphorylation	25	577	549	23463	0.00252754
ko03060	Protein export	11	577	168	23463	0.00303803
ko00040	Pentose and glucuronate interconversions	34	577	836	23463	0.00306126
ko04122	Sulfur relay system	4	577	29	23463	0.00527615
ko04141	Protein processing in endoplasmic reticulum	38	577	1002	23463	0.00571993
ko00950	Isoquinoline alkaloid biosynthesis	8	577	116	23463	0.00797101
ko00290	Valine, leucine and isoleucine biosynthesis	7	577	96	23463	0.00951699
ko00350	Tyrosine metabolism	10	577	186	23463	0.0171081
ko00710	Carbon fixation in photosynthetic organisms	12	577	244	23463	0.0181638
ko04144	Endocytosis	31	577	850	23463	0.0194812
ko00630	Glyoxylate and dicarboxylate metabolism	13	577	279	23463	0.0213221
ko00520	Amino sugar and nucleotide sugar metabolism	25	577	684	23463	0.0327417
ko03015	mRNA surveillance pathway	24	577	670	23463	0.0435442
ko00910	Nitrogen metabolism	7	577	133	23463	0.0463742
ko00440	Phosphonate and phosphinate metabolism	3	577	33	23463	0.0467947
ko04136	Autophagy - other eukaryotes	7	577	138	23463	0.0545542
ko00261	Monobactam biosynthesis	3	577	37	23463	0.0620715
ko00260	Glycine, serine and threonine metabolism	10	577	239	23463	0.0722131
ko00960	Tropane, piperidine and pyridine alkaloid biosynthesis	6	577	120	23463	0.0760576
ko01040	Biosynthesis of unsaturated fatty acids	6	577	122	23463	0.0808969
ko00360	Phenylalanine metabolism	9	577	219	23463	0.0925819
ko00514	Other types of O-glycan biosynthesis	5	577	99	23463	0.0973155
ko00943	Isoflavonoid biosynthesis	3	577	47	23463	0.108656
ko00100	Steroid biosynthesis	5	577	108	23463	0.127689
ko00750	Vitamin B6 metabolism	3	577	53	23463	0.141447
ko00770	Pantothenate and CoA biosynthesis	6	577	145	23463	0.148149

## Sheet: JP_SH VS JP_NH
pathway_id	pathway_name	S gene number	TS gene number	B gene number	TB gene number	pvalue
ko04141	Protein processing in endoplasmic reticulum	89	712	1002	23463	4.44089e-16
ko00270	Cysteine and methionine metabolism	33	712	420	23463	7.17491e-07
ko04145	Phagosome	29	712	410	23463	2.47436e-05
ko00071	Fatty acid degradation	18	712	204	23463	5.40051e-05
ko00010	Glycolysis / Gluconeogenesis	28	712	464	23463	0.000484428
ko00190	Oxidative phosphorylation	31	712	549	23463	0.000754593
ko00250	Alanine, aspartate and glutamate metabolism	14	712	173	23463	0.000841307
ko00710	Carbon fixation in photosynthetic organisms	17	712	244	23463	0.0013353
ko00350	Tyrosine metabolism	14	712	186	23463	0.00168556
ko00480	Glutathione metabolism	21	712	347	23463	0.00226707
ko00910	Nitrogen metabolism	11	712	133	23463	0.0024686
ko00903	Limonene and pinene degradation	4	712	21	23463	0.00333386
ko00330	Arginine and proline metabolism	14	712	207	23463	0.0044599
ko00410	beta-Alanine metabolism	10	712	139	23463	0.00998302
ko04144	Endocytosis	38	712	850	23463	0.0116142
ko00340	Histidine metabolism	6	712	64	23463	0.0129145
ko00220	Arginine biosynthesis	10	712	154	23463	0.0193067
ko03040	Spliceosome	31	712	704	23463	0.0254324
ko00471	D-Glutamine and D-glutamate metabolism	2	712	10	23463	0.0352081
ko00030	Pentose phosphate pathway	11	712	201	23463	0.0435205
ko03015	mRNA surveillance pathway	28	712	670	23463	0.055831
ko00310	Lysine degradation	8	712	140	23463	0.0637428
ko01040	Biosynthesis of unsaturated fatty acids	7	712	122	23463	0.078345
ko00051	Fructose and mannose metabolism	12	712	252	23463	0.0837906
ko00430	Taurine and hypotaurine metabolism	3	712	36	23463	0.095085
ko00524	Neomycin, kanamycin and gentamicin biosynthesis	2	712	18	23463	0.102199
ko00941	Flavonoid biosynthesis	13	712	292	23463	0.109613
ko01053	Biosynthesis of siderophore group nonribosomal peptides	1	712	4	23463	0.115975
ko00073	Cutin, suberine and wax biosynthesis	8	712	162	23463	0.120753
ko00360	Phenylalanine metabolism	10	712	219	23463	0.131154

## Sheet: AP_NH VS AP_NB
pathway_id	pathway_name	S gene number	TS gene number	B gene number	TB gene number	pvalue
ko00196	Photosynthesis - antenna proteins	16	171	56	23463	0
ko00195	Photosynthesis	31	171	285	23463	4.44089e-16
ko00710	Carbon fixation in photosynthetic organisms	18	171	244	23463	2.53464e-13
ko00630	Glyoxylate and dicarboxylate metabolism	14	171	279	23463	1.8728e-08
ko00730	Thiamine metabolism	6	171	74	23463	1.68719e-05
ko00910	Nitrogen metabolism	6	171	133	23463	0.000438555
ko00900	Terpenoid backbone biosynthesis	6	171	221	23463	0.00573082
ko00250	Alanine, aspartate and glutamate metabolism	4	171	173	23463	0.0380797
ko00010	Glycolysis / Gluconeogenesis	7	171	464	23463	0.0540383
ko00020	Citrate cycle (TCA cycle)	4	171	208	23463	0.0661198
ko00270	Cysteine and methionine metabolism	6	171	420	23463	0.0876047
ko00220	Arginine biosynthesis	3	171	154	23463	0.10287
ko00860	Porphyrin and chlorophyll metabolism	3	171	170	23463	0.127828
ko00350	Tyrosine metabolism	3	171	186	23463	0.154695
ko00290	Valine, leucine and isoleucine biosynthesis	2	171	96	23463	0.15508
ko00030	Pentose phosphate pathway	3	171	201	23463	0.181326
ko04146	Peroxisome	5	171	448	23463	0.229268
ko00965	Betalain biosynthesis	1	171	38	23463	0.24284
ko00051	Fructose and mannose metabolism	3	171	252	23463	0.278783
ko00770	Pantothenate and CoA biosynthesis	2	171	145	23463	0.285245
ko00941	Flavonoid biosynthesis	3	171	292	23463	0.358283
ko04712	Circadian rhythm - plant	3	171	318	23463	0.409492
ko00071	Fatty acid degradation	2	171	204	23463	0.43904
ko00901	Indole alkaloid biosynthesis	1	171	82	23463	0.451656
ko00790	Folate biosynthesis	1	171	89	23463	0.479123
ko00260	Glycine, serine and threonine metabolism	2	171	239	23463	0.521619
ko00760	Nicotinate and nicotinamide metabolism	1	171	102	23463	0.526556
ko00920	Sulfur metabolism	1	171	109	23463	0.550292
ko00190	Oxidative phosphorylation	4	171	549	23463	0.569779
ko00950	Isoquinoline alkaloid biosynthesis	1	171	116	23463	0.572844

## Sheet: JP_NH VS JP_NB
pathway_id	pathway_name	S gene number	TS gene number	B gene number	TB gene number	pvalue
ko04141	Protein processing in endoplasmic reticulum	74	178	1002	23463	0
ko00710	Carbon fixation in photosynthetic organisms	15	178	244	23463	6.18697e-10
ko03040	Spliceosome	18	178	704	23463	7.36089e-06
ko00196	Photosynthesis - antenna proteins	4	178	56	23463	0.000864731
ko00630	Glyoxylate and dicarboxylate metabolism	8	178	279	23463	0.00135372
ko04144	Endocytosis	14	178	850	23463	0.00549028
ko00051	Fructose and mannose metabolism	6	178	252	23463	0.0127078
ko00450	Selenocompound metabolism	4	178	131	23463	0.0178161
ko00030	Pentose phosphate pathway	5	178	201	23463	0.0187979
ko04626	Plant-pathogen interaction	16	178	1362	23463	0.0549687
ko00010	Glycolysis / Gluconeogenesis	7	178	464	23463	0.0641792
ko00910	Nitrogen metabolism	2	178	133	23463	0.267561
ko00750	Vitamin B6 metabolism	1	178	53	23463	0.332398
ko00561	Glycerolipid metabolism	4	178	396	23463	0.353704
ko03050	Proteasome	3	178	289	23463	0.37577
ko00340	Histidine metabolism	1	178	64	23463	0.386171
ko00270	Cysteine and methionine metabolism	4	178	420	23463	0.394942
ko03018	RNA degradation	5	178	603	23463	0.483801
ko00790	Folate biosynthesis	1	178	89	23463	0.492898
ko02010	ABC transporters	3	178	360	23463	0.516006
ko00195	Photosynthesis	2	178	285	23463	0.638964
ko04130	SNARE interactions in vesicular transport	1	178	152	23463	0.686917
ko03410	Base excision repair	1	178	154	23463	0.69168
ko00400	Phenylalanine, tyrosine and tryptophan biosynthesis	1	178	162	23463	0.710023
ko04120	Ubiquitin mediated proteolysis	4	178	634	23463	0.712033
ko03060	Protein export	1	178	168	23463	0.723064
ko03015	mRNA surveillance pathway	4	178	670	23463	0.751578
ko04070	Phosphatidylinositol signaling system	2	178	366	23463	0.768484
ko03022	Basal transcription factors	1	178	193	23463	0.771411
ko00510	N-Glycan biosynthesis	1	178	202	23463	0.786678
